# Supplementary material for: The Impact of Frailty and Surgical Risk on Health-Related Quality of Life After TAVI
Source: J Cardiovasc Dev Dis. 2024 Oct 18;11(10):333. doi: 10.3390/jcdd11100333 (PMC11508619; doi:10.3390/jcdd11100333)
Supplement: Supplementary file 1 [file jcdd-11-00333-s001.zip]

Archive with 1 entries (1 files):
- jcdd-3152622-supplementary-final.pdf
